# Supplementary material for: 3-Chloro­azepan-2-one
Source: Acta Crystallogr Sect E Struct Rep Online. 2010 Jan 23;66(Pt 2):o438. doi: 10.1107/S1600536810002060 (PMC2979924; doi:10.1107/S1600536810002060)
Supplement: Supplementary file 2 [file e-66-0o438-Isup2.hkl]

# 
# h,k,l, Fc-squared, Fo-squared, sigma(Fo-squared) and status flag 
# 
data_I
_shelx_title ' X in C2/c' 
_shelx_refln_list_code          4 
_shelx_F_calc_maximum      167.82 
_exptl_crystal_F_000       624.00 
_reflns_d_resolution_high  0.8329 
 
loop_ 
 _symmetry_equiv_pos_as_xyz 
 'x, y, z' 
 '-x, y, -z+1/2' 
 'x+1/2, y+1/2, z' 
 '-x+1/2, y+1/2, -z+1/2' 
 '-x, -y, -z' 
 'x, -y, z-1/2' 
 '-x+1/2, -y+1/2, -z' 
 'x+1/2, -y+1/2, z-1/2' 
 
_cell_length_a    18.7760 
_cell_length_b     7.3440 
_cell_length_c    11.1090 
_cell_angle_alpha  90.000 
_cell_angle_beta  103.650 
_cell_angle_gamma  90.000 
 
_shelx_F_squared_multiplier     1.000 
 
loop_ 
 _refln_index_h 
 _refln_index_k 
 _refln_index_l 
 _refln_F_squared_calc 
 _refln_F_squared_meas 
 _refln_F_squared_sigma 
 _refln_observed_status 
   2   0   0      111.88      227.06      3.42 o 
   4   0   0    16294.31    13834.39    153.73 o 
   6   0   0     5276.25     5176.17     28.02 o 
   8   0   0     1763.81     1761.72     19.70 o 
  10   0   0     2117.84     2073.35     23.92 o 
  12   0   0      166.46      159.64      8.58 o 
  14   0   0       75.13       85.81      7.95 o 
  16   0   0     1197.60     1228.13     26.41 o 
  18   0   0       26.65       17.83      8.39 o 
  20   0   0       85.33       79.91     12.49 o 
   1   1   0       11.03       22.13      3.91 o 
   3   1   0     5278.79     4751.71     62.97 o 
   5   1   0       56.68       57.48      2.24 o 
   7   1   0      108.01      134.31      3.98 o 
   9   1   0     2343.53     2219.41     16.81 o 
  11   1   0     2476.37     2356.17     22.25 o 
  13   1   0      906.93      820.79     13.50 o 
  15   1   0      911.87      867.04     15.29 o 
  17   1   0       42.96       34.77      5.32 o 
  19   1   0        1.94       -0.35      5.44 o 
  21   1   0       20.09       15.73      6.61 o 
   0   2   0      437.69      397.71     20.35 o 
   2   2   0      164.72      195.18      3.80 o 
   4   2   0     8635.53     8626.39    109.82 o 
   6   2   0     3176.09     3445.86     18.74 o 
   8   2   0       28.00       16.57      5.78 o 
  10   2   0     1084.96     1138.92     14.60 o 
  12   2   0       45.67       42.30      4.26 o 
  14   2   0       71.94       73.42      5.72 o 
  16   2   0       56.00       68.75      5.75 o 
  18   2   0      304.95      286.15     10.72 o 
  20   2   0      150.53      141.81      9.44 o 
   1   3   0    14190.99    13664.65    151.02 o 
   3   3   0      584.00      658.79      9.07 o 
   5   3   0     1956.50     2263.29     16.62 o 
   7   3   0       10.49       25.71     15.13 o 
   9   3   0     1863.84     1859.88     47.66 o 
  11   3   0      684.11      752.09     12.83 o 
  13   3   0       34.67       35.73      5.05 o 
  15   3   0       36.83       41.40     10.47 o 
  17   3   0      292.14      317.61     11.13 o 
  19   3   0      152.88      201.35     10.26 o 
   0   4   0       44.16       99.86      5.87 o 
   2   4   0     2048.60     2153.03     22.53 o 
   4   4   0      204.20      220.09      6.39 o 
   6   4   0       87.13       94.84      4.61 o 
   8   4   0      681.17      611.79     16.19 o 
  10   4   0     1247.01     1232.70     16.96 o 
  12   4   0      376.81      365.49     13.64 o 
  14   4   0     1428.51     1354.02     20.74 o 
  16   4   0       63.15       76.02      6.72 o 
  18   4   0        4.41        8.54      5.20 o 
   1   5   0     1019.47     1061.10     14.50 o 
   3   5   0     1199.63     1200.47     15.46 o 
   5   5   0        1.28       -0.03      3.15 o 
   7   5   0       45.17       30.72      4.30 o 
   9   5   0       20.69       22.33      4.41 o 
  11   5   0      119.40      123.07      6.76 o 
  13   5   0        5.30        6.21      8.92 o 
  15   5   0       38.83       43.90      6.02 o 
  17   5   0       14.04       12.78      5.46 o 
   0   6   0      552.14      581.84     12.50 o 
   2   6   0       89.69       90.49      9.94 o 
   4   6   0       87.03       88.24      6.26 o 
   6   6   0      166.66      145.19      7.47 o 
   8   6   0      320.04      314.85     10.50 o 
  10   6   0       84.56       82.10      6.85 o 
  12   6   0      101.04       85.77      9.97 o 
  14   6   0        0.28        2.95      4.79 o 
  16   6   0       21.94       23.69      8.61 o 
   1   7   0      490.49      481.15     16.53 o 
   3   7   0       30.32       22.68      5.47 o 
   5   7   0        9.97        4.75      4.70 o 
   7   7   0       52.18       74.17     15.78 o 
   9   7   0      115.37      121.31      8.27 o 
  11   7   0      107.71      134.93     16.09 o 
  13   7   0       13.30       21.78      5.76 o 
   0   8   0      117.59      133.39      8.72 o 
   2   8   0       24.23       29.31      5.89 o 
   4   8   0       51.97       66.45      6.83 o 
   6   8   0       30.61       26.67      6.13 o 
   8   8   0        2.25        0.17      5.69 o 
 -21   1   1        8.77       11.79      5.99 o 
 -19   1   1       41.12       53.66      6.15 o 
 -17   1   1       91.46       98.55     14.17 o 
 -15   1   1      312.46      322.43      9.60 o 
 -13   1   1      359.03      350.18      8.92 o 
 -11   1   1        0.11        2.43      2.65 o 
  -9   1   1     1750.62     1792.29     14.87 o 
  -7   1   1     4438.19     4700.03    161.28 o 
  -5   1   1     1117.79     1146.23      8.94 o 
  -3   1   1    10365.02    10460.02     94.05 o 
  -1   1   1     1937.32     2132.76     21.07 o 
   1   1   1    25428.02    22537.30    196.70 o 
   3   1   1     5147.06     4402.72     65.42 o 
   5   1   1     2088.28     2049.82     12.76 o 
   7   1   1       63.72       57.44      3.39 o 
   9   1   1     2420.76     2557.42     55.52 o 
  11   1   1     1779.15     1708.40     28.71 o 
  13   1   1      273.34      261.78     13.73 o 
  15   1   1      187.68      172.06      8.51 o 
  17   1   1      375.78      383.08     11.49 o 
  19   1   1        1.71       -2.93      5.02 o 
  21   1   1       60.69       71.26      7.98 o 
 -20   2   1        0.76       -3.68      5.60 o 
 -18   2   1      172.70      185.18      9.20 o 
 -16   2   1        3.14        4.23      4.44 o 
 -14   2   1     1363.36     1383.76     23.89 o 
 -12   2   1      859.83      933.82     13.88 o 
 -10   2   1     1260.07     1287.42     14.32 o 
  -8   2   1     3395.26     3508.45     32.78 o 
  -6   2   1      839.57      799.87      9.14 o 
  -4   2   1     4963.63     5346.63     22.00 o 
  -2   2   1        3.01        3.12      1.44 o 
   0   2   1     4132.92     4301.12     31.94 o 
   2   2   1    26452.41    25161.87    282.95 o 
   4   2   1       73.91       47.20      2.63 o 
   6   2   1     1471.71     1735.92     14.06 o 
   8   2   1      117.17       96.10     12.15 o 
  10   2   1      705.46      621.07     10.80 o 
  12   2   1     2067.17     1977.15     27.62 o 
  14   2   1       69.82       59.65      7.46 o 
  16   2   1      118.68       95.78      6.52 o 
  18   2   1      172.22      202.21      9.64 o 
  20   2   1       36.94       36.90      7.20 o 
 -19   3   1       12.98        8.22      5.91 o 
 -17   3   1        7.99       11.27      4.76 o 
 -15   3   1       42.93       38.54      4.69 o 
 -13   3   1      706.90      675.78     23.27 o 
 -11   3   1      576.34      545.41     11.09 o 
  -9   3   1     1799.05     1739.53     67.33 o 
  -7   3   1      779.06      731.51     10.50 o 
  -5   3   1        6.29        2.23      4.07 o 
  -3   3   1        6.33       13.48      3.14 o 
  -1   3   1       75.95       63.49      3.03 o 
   1   3   1     3040.42     3503.38     24.48 o 
   3   3   1      409.71      362.14      6.72 o 
   5   3   1     1451.23     1556.97     14.06 o 
   7   3   1        3.94       -2.49      2.49 o 
   9   3   1      210.49      250.36      7.25 o 
  11   3   1       88.01       85.05      5.60 o 
  13   3   1       20.54       24.58      4.38 o 
  15   3   1       35.59       35.32      5.56 o 
  17   3   1       11.55       20.76      4.92 o 
  19   3   1       19.98       29.40      6.09 o 
 -18   4   1      154.82      161.15     12.06 o 
 -16   4   1        9.80       10.95      4.83 o 
 -14   4   1       66.46       69.22      7.95 o 
 -12   4   1       22.81       45.01      4.88 o 
 -10   4   1      234.73      254.87      8.35 o 
  -8   4   1     1434.32     1416.33     24.05 o 
  -6   4   1       31.15       56.13      3.82 o 
  -4   4   1      351.51      378.42      8.10 o 
  -2   4   1      631.01      578.59      9.42 o 
   0   4   1       78.97       97.86      3.10 o 
   2   4   1     2530.55     2624.73     19.42 o 
   4   4   1       14.78       20.62      3.29 o 
   6   4   1      260.89      231.53      6.96 o 
   8   4   1       41.80       29.07      3.89 o 
  10   4   1      417.29      414.19     10.50 o 
  12   4   1      195.37      210.51     11.93 o 
  14   4   1       47.99       49.25      6.02 o 
  16   4   1      106.43      113.79     11.15 o 
  18   4   1       78.32       89.29     13.89 o 
 -17   5   1        0.27       -2.22      5.80 o 
 -15   5   1      206.23      234.06     20.63 o 
 -13   5   1      487.30      490.75     28.27 o 
 -11   5   1       14.42       21.66     11.81 o 
  -9   5   1      718.86      731.92     22.18 o 
  -7   5   1      462.30      437.57     10.62 o 
  -5   5   1      827.53      822.32     15.22 o 
  -3   5   1       45.61       36.26      4.50 o 
  -1   5   1      672.73      697.19     12.15 o 
   1   5   1     2248.69     2155.07     19.99 o 
   3   5   1      827.94      806.12     13.61 o 
   5   5   1      278.82      271.86      8.37 o 
   7   5   1      174.85      195.65      7.69 o 
   9   5   1        1.32        9.22      3.57 o 
  11   5   1      296.55      298.87     10.24 o 
  13   5   1      352.79      355.37     12.15 o 
  15   5   1       77.51       76.65      7.14 o 
  17   5   1        7.85       16.67      5.38 o 
 -16   6   1       44.51       41.13     10.84 o 
 -14   6   1       20.86       20.47      5.84 o 
 -12   6   1      399.87      406.45     12.72 o 
 -10   6   1        5.55        7.61     10.32 o 
  -8   6   1      616.45      629.90     14.17 o 
  -6   6   1       88.94       95.36     12.58 o 
  -4   6   1      217.20      200.41      7.96 o 
  -2   6   1     1515.56     1466.72     22.31 o 
   0   6   1     1365.01     1361.25     19.59 o 
   2   6   1      189.32      190.34      7.84 o 
   4   6   1       26.82       25.20      4.96 o 
   6   6   1        1.02        6.22      3.62 o 
   8   6   1       27.86       27.56      4.67 o 
  10   6   1      559.11      536.07     14.03 o 
  12   6   1        1.80       -0.22      6.71 o 
  14   6   1        3.60        6.14      4.82 o 
 -13   7   1       79.82       78.98     10.44 o 
 -11   7   1       17.76       24.88      5.62 o 
  -9   7   1       48.13       36.99      6.28 o 
  -7   7   1      205.97      200.48      9.38 o 
  -5   7   1      113.26      109.98     10.53 o 
  -3   7   1       12.87       15.11      4.86 o 
  -1   7   1       21.01       19.88      5.03 o 
   1   7   1       33.32       37.91      5.40 o 
   3   7   1      250.02      251.38      9.57 o 
   5   7   1      102.10       96.05      6.66 o 
   7   7   1      158.22      141.38      8.15 o 
   9   7   1      121.78      113.35      8.08 o 
  11   7   1        6.05        5.50     11.87 o 
  -8   8   1       12.90       10.07      5.74 o 
  -6   8   1       70.20       87.83      8.24 o 
  -4   8   1        4.06        8.56      5.16 o 
  -2   8   1       46.75       24.23      6.52 o 
   0   8   1      189.80      225.24      7.33 o 
   2   8   1       30.13       29.70      6.46 o 
   4   8   1      148.54      128.59      8.77 o 
   6   8   1      109.17      103.06      8.30 o 
   8   8   1        8.47       -1.23     13.20 o 
 -22   0   2      179.82      232.84     15.72 o 
 -20   0   2       38.21       28.58      9.26 o 
 -18   0   2      210.68      187.85     12.18 o 
 -16   0   2      664.37      618.97     19.33 o 
 -14   0   2      866.96      729.64     18.64 o 
 -12   0   2     3756.79     4056.29     36.48 o 
 -10   0   2      480.30      528.31     12.55 o 
  -8   0   2    11369.19    10360.23    191.02 o 
  -6   0   2    21689.01    20163.31    233.02 o 
  -4   0   2    28162.78    26675.42    229.30 o 
  -2   0   2    20964.93    22078.14    181.57 o 
   0   0   2       22.75       26.95      1.43 o 
   2   0   2     1668.29     1560.95     12.99 o 
   4   0   2     9861.00     9162.92    152.80 o 
   6   0   2     2088.30     1757.18     18.95 o 
   8   0   2      305.60      375.57     10.25 o 
  10   0   2     5639.43     5856.53     43.37 o 
  12   0   2       12.69        3.54      4.23 o 
  14   0   2     1015.53     1015.49     23.12 o 
  16   0   2       62.19       37.22      8.02 o 
  18   0   2       10.61       14.73      6.40 o 
  20   0   2      123.86      152.30     14.29 o 
 -21   1   2      230.16      225.64     11.16 o 
 -19   1   2       27.91       41.46      5.93 o 
 -17   1   2       98.83      108.49     11.40 o 
 -15   1   2       54.21       59.91      5.12 o 
 -13   1   2      556.15      543.62     20.51 o 
 -11   1   2      978.12      842.05     18.95 o 
  -9   1   2        3.35        3.08      4.78 o 
  -7   1   2       46.84       20.43      2.28 o 
  -5   1   2    10833.46    10984.78    194.40 o 
  -3   1   2     4097.88     4357.79    125.40 o 
  -1   1   2     1314.89     1346.70     21.03 o 
   1   1   2     1112.59     1213.22     17.55 o 
   3   1   2    10001.36     9629.44    108.28 o 
   5   1   2      183.23      139.82      3.84 o 
   7   1   2     1393.34     1464.46     37.07 o 
   9   1   2      260.04      259.76      6.90 o 
  11   1   2      195.79      192.66     11.81 o 
  13   1   2     1052.33      944.00     36.41 o 
  15   1   2        0.03        1.36      4.11 o 
  17   1   2       82.90       65.97      6.72 o 
  19   1   2       38.97       48.61      9.54 o 
 -20   2   2       24.67       19.51      6.50 o 
 -18   2   2       27.50       30.33      4.79 o 
 -16   2   2      118.30      124.40      7.11 o 
 -14   2   2       30.81       33.96      4.37 o 
 -12   2   2      118.92      112.77      8.98 o 
 -10   2   2      895.94      748.41     31.13 o 
  -8   2   2      531.91      481.04     12.33 o 
  -6   2   2     2173.68     2339.73     15.73 o 
  -4   2   2        2.98        6.81      3.95 o 
  -2   2   2      465.25      654.15      7.23 o 
   0   2   2     8763.24     9333.94     78.09 o 
   2   2   2     2242.87     2850.80     45.11 o 
   4   2   2      522.19      555.55      7.80 o 
   6   2   2     1376.13     1602.83     14.13 o 
   8   2   2     1029.02      970.85     14.94 o 
  10   2   2      150.86      161.54      7.11 o 
  12   2   2       15.61       13.13      3.83 o 
  14   2   2     1360.90     1387.10     66.92 o 
  16   2   2      193.46      191.49      8.98 o 
  18   2   2       23.79       33.58      6.84 o 
  20   2   2       34.66       34.13      7.80 o 
 -21   3   2       74.61       82.08      8.19 o 
 -19   3   2       42.32       46.39      6.37 o 
 -17   3   2      113.86      126.75      7.89 o 
 -15   3   2      135.61      158.99     15.04 o 
 -13   3   2      743.66      697.78     22.87 o 
 -11   3   2     1422.66     1633.49     17.71 o 
  -9   3   2      792.14      838.56     12.30 o 
  -7   3   2     3150.44     3278.18     73.73 o 
  -5   3   2      898.87      727.55      9.82 o 
  -3   3   2      188.92      186.92      4.81 o 
  -1   3   2     1865.93     2113.52     15.25 o 
   1   3   2      595.05      590.85      8.44 o 
   3   3   2     7797.96     7848.62     58.35 o 
   5   3   2      937.76      896.58     12.52 o 
   7   3   2      149.74      134.40      5.34 o 
   9   3   2      237.66      243.25      7.65 o 
  11   3   2     1512.19     1553.43     50.02 o 
  13   3   2       39.50       49.33      5.84 o 
  15   3   2       11.65       10.81      4.44 o 
  17   3   2       11.11        2.30      6.77 o 
  19   3   2      102.26      102.68      8.32 o 
 -20   4   2       60.21       38.80      7.71 o 
 -18   4   2      106.88      104.55      8.19 o 
 -16   4   2       49.61       50.93      5.97 o 
 -14   4   2       77.88       76.66      6.17 o 
 -12   4   2      633.79      600.79     21.66 o 
 -10   4   2      663.57      640.63     12.63 o 
  -8   4   2      220.29      251.32      9.23 o 
  -6   4   2      518.05      517.56     10.00 o 
  -4   4   2     6118.47     6199.55     88.18 o 
  -2   4   2        4.01       12.04      2.74 o 
   0   4   2       99.06       85.67      3.14 o 
   2   4   2     5384.97     5602.27     63.16 o 
   4   4   2     1750.99     1843.61     17.44 o 
   6   4   2        7.14        4.27      3.19 o 
   8   4   2      788.38      836.25     13.86 o 
  10   4   2       39.64       39.28     12.89 o 
  12   4   2     1045.75      958.36     18.08 o 
  14   4   2       13.01       23.55      5.10 o 
  16   4   2       34.60       27.49      7.43 o 
  18   4   2       70.85       75.17      7.69 o 
 -17   5   2       46.12       41.49      6.42 o 
 -15   5   2       13.32        6.52      5.27 o 
 -13   5   2        0.01        2.27      5.90 o 
 -11   5   2      156.59      158.02      7.55 o 
  -9   5   2      150.75      147.91      7.23 o 
  -7   5   2      557.67      535.54     65.00 o 
  -5   5   2      388.06      376.91     47.66 o 
  -3   5   2        1.61        3.60      3.10 o 
  -1   5   2      753.80      795.00     12.96 o 
   1   5   2      135.92      163.17     11.03 o 
   3   5   2       13.46       51.34     14.63 o 
   5   5   2       40.72       49.82      4.64 o 
   7   5   2        1.04       -0.72      3.52 o 
   9   5   2      365.64      335.93     10.37 o 
  11   5   2        0.95        9.40      5.53 o 
  13   5   2       19.71       12.31      5.84 o 
  15   5   2        0.35        2.58      7.77 o 
 -16   6   2       44.78       53.37     11.46 o 
 -14   6   2       89.83      112.62      7.67 o 
 -12   6   2        2.41       -5.21     11.78 o 
 -10   6   2       46.44       37.55      5.84 o 
  -8   6   2      420.53      420.21     11.62 o 
  -6   6   2       40.77       52.33      5.51 o 
  -4   6   2       69.37       64.50      7.15 o 
  -2   6   2      312.40      331.51      9.80 o 
   0   6   2        8.54        9.20      3.17 o 
   2   6   2     1146.61     1168.23     17.88 o 
   4   6   2       31.94       30.53      5.26 o 
   6   6   2      273.88      249.96     11.28 o 
   8   6   2       32.57       43.22      8.14 o 
  10   6   2       55.84       62.04      6.71 o 
  12   6   2       69.53       80.68      7.38 o 
  14   6   2        0.82        5.83      5.52 o 
 -13   7   2      119.16      140.19      8.94 o 
 -11   7   2      103.25       67.82      8.24 o 
  -9   7   2        0.59        3.95      4.82 o 
  -7   7   2      394.63      395.71     12.87 o 
  -5   7   2       47.18       53.10      7.39 o 
  -3   7   2       53.71       62.97      6.09 o 
  -1   7   2       21.99       23.09      6.93 o 
   1   7   2      145.44      162.62      8.36 o 
   3   7   2      150.89      170.15     14.94 o 
   5   7   2       66.42       61.17      7.13 o 
   7   7   2        0.02        2.56      4.97 o 
   9   7   2        3.75       -2.11      5.47 o 
  11   7   2       29.82       29.05      7.95 o 
  -8   8   2        6.37       20.28      7.98 o 
  -6   8   2        7.58       17.51      8.64 o 
  -4   8   2        5.15       -5.62      5.62 o 
  -2   8   2        0.72       -1.47      4.91 o 
   0   8   2       17.99       28.65      5.36 o 
   2   8   2       21.91       37.51     10.19 o 
   4   8   2       84.19       72.88      7.70 o 
   6   8   2       49.22       45.10      6.97 o 
 -21   1   3       88.28       99.90     11.34 o 
 -19   1   3      109.19      116.12      9.88 o 
 -17   1   3       22.37       15.21      4.68 o 
 -15   1   3       87.34      103.94      5.89 o 
 -13   1   3      292.65      248.81      7.64 o 
 -11   1   3     1113.06     1167.27     14.21 o 
  -9   1   3     4896.81     5270.22     70.62 o 
  -7   1   3     2753.12     2962.98     79.63 o 
  -5   1   3     5864.02     5928.31    199.06 o 
  -3   1   3     7389.49     7316.52     98.90 o 
  -1   1   3     2749.69     2916.10     16.50 o 
   1   1   3     5609.15     5889.61    122.26 o 
   3   1   3     3760.05     3998.87     19.05 o 
   5   1   3      763.39      608.83      8.48 o 
   7   1   3      463.42      432.66      8.08 o 
   9   1   3       19.79       13.18      2.99 o 
  11   1   3       33.18       38.64      4.44 o 
  13   1   3      163.61      167.14     19.42 o 
  15   1   3      324.63      341.05     10.87 o 
  17   1   3        8.14        4.87      4.38 o 
  19   1   3       16.09       20.46      5.51 o 
 -20   2   3      409.01      430.07     13.96 o 
 -18   2   3       48.61       36.47     10.38 o 
 -16   2   3        0.17        7.58      3.82 o 
 -14   2   3      116.76      104.54      6.84 o 
 -12   2   3     2083.26     1965.90     19.27 o 
 -10   2   3     1939.84     1995.47     17.82 o 
  -8   2   3      173.10      182.27      5.47 o 
  -6   2   3      757.61      656.44     21.38 o 
  -4   2   3     6434.51     6594.09    274.38 o 
  -2   2   3      377.40      358.85      6.40 o 
   0   2   3     3207.69     3574.89     25.33 o 
   2   2   3       16.58        8.32      1.93 o 
   4   2   3     6721.55     7274.37     88.80 o 
   6   2   3     4303.39     4330.23     24.49 o 
   8   2   3        0.63        2.08      2.64 o 
  10   2   3       46.46       58.02      4.33 o 
  12   2   3     1268.75     1344.26     25.17 o 
  14   2   3       56.21       59.84     10.00 o 
  16   2   3       16.39       28.43     11.71 o 
  18   2   3        0.02        5.95      5.03 o 
 -21   3   3       38.27       21.78      7.86 o 
 -19   3   3       90.61       87.73     13.55 o 
 -17   3   3        1.24        8.25      6.90 o 
 -15   3   3       32.66       14.08      4.36 o 
 -13   3   3      137.52      160.75     13.67 o 
 -11   3   3      216.39      192.33      7.55 o 
  -9   3   3      460.49      441.89     10.78 o 
  -7   3   3      277.31      320.25      7.38 o 
  -5   3   3      590.14      619.36     17.00 o 
  -3   3   3      433.74      428.29     10.22 o 
  -1   3   3      288.31      314.23      6.46 o 
   1   3   3       29.63       45.19      3.09 o 
   3   3   3      234.10      286.69      6.89 o 
   5   3   3        0.85        0.44      2.48 o 
   7   3   3      266.10      275.12      7.47 o 
   9   3   3      178.63      187.79      7.20 o 
  11   3   3      248.79      237.72      8.70 o 
  13   3   3      204.43      197.15      8.30 o 
  15   3   3        8.62        4.91      4.94 o 
  17   3   3        1.81        2.11      5.14 o 
 -20   4   3       78.86       87.11     12.71 o 
 -18   4   3       23.49       18.42      6.02 o 
 -16   4   3      153.72      150.68      8.22 o 
 -14   4   3       36.11       55.06      5.47 o 
 -12   4   3       14.61       21.06      4.35 o 
 -10   4   3      252.49      280.04      8.72 o 
  -8   4   3       78.38       65.52      5.41 o 
  -6   4   3        0.10        6.11      2.83 o 
  -4   4   3     2222.42     2221.76     67.11 o 
  -2   4   3        4.74        3.33      2.56 o 
   0   4   3      322.70      342.85      5.69 o 
   2   4   3     1352.57     1427.50     15.33 o 
   4   4   3        3.34        5.26      3.16 o 
   6   4   3        9.11       24.04      3.78 o 
   8   4   3      292.74      284.14      8.78 o 
  10   4   3      447.14      432.90     11.33 o 
  12   4   3      443.08      382.09     11.73 o 
  14   4   3        1.86        4.27      5.56 o 
  16   4   3      214.31      257.99     11.26 o 
 -17   5   3        2.46       -0.41      5.33 o 
 -15   5   3       19.18       31.10      5.82 o 
 -13   5   3      422.27      442.27     12.57 o 
 -11   5   3      700.11      649.58     29.27 o 
  -9   5   3       23.57       22.35      7.74 o 
  -7   5   3      130.14      156.17      7.08 o 
  -5   5   3      219.29      226.79      7.65 o 
  -3   5   3      185.05      166.99      6.60 o 
  -1   5   3      465.77      441.80     10.30 o 
   1   5   3      592.54      596.17     11.69 o 
   3   5   3      201.36      203.72     15.22 o 
   5   5   3     2433.48     2515.54     23.77 o 
   7   5   3      349.80      356.74     10.39 o 
   9   5   3       46.85       50.57      5.87 o 
  11   5   3       71.28       66.80      6.41 o 
  13   5   3      382.23      404.48     12.58 o 
  15   5   3        0.10       -5.76      5.76 o 
 -16   6   3       13.08       13.49      5.76 o 
 -14   6   3        0.44       -1.89      4.94 o 
 -12   6   3        2.58       -5.18      5.18 o 
 -10   6   3      510.45      469.94     13.32 o 
  -8   6   3      527.35      472.01     12.81 o 
  -6   6   3      850.60      887.12     16.54 o 
  -4   6   3        5.80       -3.76      4.46 o 
  -2   6   3     1074.13      978.19     20.38 o 
   0   6   3       84.14       70.04      4.17 o 
   2   6   3      333.51      313.04     10.11 o 
   4   6   3       51.73       69.92      5.55 o 
   6   6   3       40.73       24.94      4.80 o 
   8   6   3      231.04      187.45      8.94 o 
  10   6   3      113.83      112.98      7.36 o 
  12   6   3        1.41       -5.75      5.75 o 
  14   6   3      159.74      158.79     10.19 o 
 -13   7   3       11.63        9.23     12.83 o 
 -11   7   3       42.51       35.54      6.74 o 
  -9   7   3       16.63       17.88      5.25 o 
  -7   7   3       63.00       55.97      6.66 o 
  -5   7   3        0.75       -4.75      7.89 o 
  -3   7   3        1.82        8.51      4.50 o 
  -1   7   3      217.76      185.72      8.83 o 
   1   7   3      213.83      223.61     17.65 o 
   3   7   3       12.24       28.70     14.45 o 
   5   7   3      249.46      244.75     10.32 o 
   7   7   3       64.70       55.32      6.63 o 
   9   7   3       63.92       70.99     10.59 o 
  11   7   3       18.88       30.00      6.28 o 
  -8   8   3       21.59       25.46      6.90 o 
  -6   8   3       81.57       79.05      7.83 o 
  -4   8   3        5.48       -0.01      5.65 o 
  -2   8   3       91.33       94.90      7.95 o 
   0   8   3        1.28       -2.61      3.86 o 
   2   8   3       60.36       55.97      7.36 o 
   4   8   3      257.37      278.97     20.07 o 
   6   8   3       21.79       25.16      7.18 o 
 -22   0   4       60.52       92.90     11.74 o 
 -20   0   4       11.30        4.72      7.89 o 
 -18   0   4      527.21      562.80     20.20 o 
 -16   0   4       92.46       66.43      7.58 o 
 -14   0   4      174.06      175.73     10.19 o 
 -12   0   4       52.20       46.23      5.10 o 
 -10   0   4     1337.45     1478.05     21.44 o 
  -8   0   4    10722.27    11114.79     52.20 o 
  -6   0   4     4461.38     4376.31     30.32 o 
  -4   0   4     1460.57     1857.42     18.46 o 
  -2   0   4    19457.39    21017.92    246.20 o 
   0   0   4    12442.70    12189.13    241.85 o 
   2   0   4       27.84       15.72      2.73 o 
   4   0   4     4032.78     4061.26     30.88 o 
   6   0   4      179.38      134.66      6.77 o 
   8   0   4     7320.23     7335.89     49.40 o 
  10   0   4      327.69      307.59     12.49 o 
  12   0   4       73.14       76.31      7.95 o 
  14   0   4      815.82      799.74     22.18 o 
  16   0   4       13.65       -1.68      7.39 o 
  18   0   4       16.75        6.96      7.77 o 
 -21   1   4       17.39       18.67      6.15 o 
 -19   1   4      253.11      251.57     15.81 o 
 -17   1   4       39.47       39.87      4.64 o 
 -15   1   4       71.88       54.87      5.25 o 
 -13   1   4       50.94       38.40      4.24 o 
 -11   1   4     1648.59     1591.84     52.10 o 
  -9   1   4      105.41       90.55      5.25 o 
  -7   1   4      909.46      905.23     10.74 o 
  -5   1   4        5.09       18.02      2.20 o 
  -3   1   4     9131.22     9033.64    120.28 o 
  -1   1   4      769.17      761.49      8.46 o 
   1   1   4        8.24        2.79      1.86 o 
   3   1   4       18.70       34.69      2.86 o 
   5   1   4     1991.18     2227.80     17.18 o 
   7   1   4      250.96      189.41      6.17 o 
   9   1   4       50.58       58.85      7.92 o 
  11   1   4       84.29       95.80      7.67 o 
  13   1   4      277.50      296.69     20.82 o 
  15   1   4      156.23      127.15      8.19 o 
  17   1   4        2.73        3.91     10.50 o 
  19   1   4        2.38       -0.09     11.28 o 
 -20   2   4       28.87       43.59      6.76 o 
 -18   2   4        0.25        1.12      4.57 o 
 -16   2   4       29.12       31.15      4.36 o 
 -14   2   4        5.06        4.43      5.53 o 
 -12   2   4      440.46      419.61      9.69 o 
 -10   2   4       26.66       51.40     12.06 o 
  -8   2   4      293.73      397.35     11.74 o 
  -6   2   4      112.64      167.49     15.81 o 
  -4   2   4      195.59      247.11      5.71 o 
  -2   2   4     5754.81     5863.80     45.95 o 
   0   2   4      340.16      339.93      4.76 o 
   2   2   4     1868.82     2078.70     16.08 o 
   4   2   4     1260.54     1384.29     14.08 o 
   6   2   4      484.68      461.12      9.12 o 
   8   2   4      177.45      180.53      8.14 o 
  10   2   4      420.40      424.26     10.48 o 
  12   2   4      526.97      477.09     14.26 o 
  14   2   4      513.80      500.85     13.25 o 
  16   2   4       49.08       56.97      6.43 o 
  18   2   4        0.01        8.10      4.60 o 
 -21   3   4       13.52       19.45      6.78 o 
 -19   3   4      249.28      279.47     11.34 o 
 -17   3   4      124.15      124.55      7.88 o 
 -15   3   4        8.51        8.80      4.34 o 
 -13   3   4       60.88       70.34      5.18 o 
 -11   3   4     1173.37     1169.70     16.28 o 
  -9   3   4     1231.32     1308.98     19.64 o 
  -7   3   4       73.96       87.01      6.93 o 
  -5   3   4      860.21      982.99     27.50 o 
  -3   3   4      672.07      587.23      9.49 o 
  -1   3   4     2128.77     2082.76     19.54 o 
   1   3   4     1471.94     1583.22     15.25 o 
   3   3   4      785.44      808.00     11.69 o 
   5   3   4      410.58      360.39      8.39 o 
   7   3   4      159.94      146.78      6.02 o 
   9   3   4     1476.63     1485.80     20.07 o 
  11   3   4       26.92       23.77      4.77 o 
  13   3   4      324.78      303.35     10.82 o 
  15   3   4        6.49       12.46      6.65 o 
  17   3   4       91.41      107.59      8.32 o 
 -18   4   4      147.64      141.08      9.02 o 
 -16   4   4      149.25      130.88      7.99 o 
 -14   4   4        0.05       10.17      6.65 o 
 -12   4   4      393.82      355.14     10.35 o 
 -10   4   4     1155.88      998.80     16.15 o 
  -8   4   4        7.39       13.66      5.10 o 
  -6   4   4      459.58      433.89     12.09 o 
  -4   4   4     1910.10     2001.80     32.69 o 
  -2   4   4      548.94      508.10      9.91 o 
   0   4   4      435.76      445.44     10.16 o 
   2   4   4       61.11       65.57      4.61 o 
   4   4   4        1.84        2.59      3.38 o 
   6   4   4     1187.36     1170.00     33.06 o 
   8   4   4       22.86       20.40      4.25 o 
  10   4   4      411.97      389.16     11.37 o 
  12   4   4       83.86       79.04      6.74 o 
  14   4   4      136.29      134.81     13.64 o 
  16   4   4       70.80       83.53      7.97 o 
 -17   5   4      119.66      108.25      8.37 o 
 -15   5   4       24.77       18.98     12.80 o 
 -13   5   4       15.16       15.56      5.27 o 
 -11   5   4      145.89      169.62     24.08 o 
  -9   5   4      585.30      554.88     13.03 o 
  -7   5   4       12.61       15.12      4.09 o 
  -5   5   4        0.74        6.53      5.16 o 
  -3   5   4       56.01       56.08      5.12 o 
  -1   5   4      279.72      260.01     18.27 o 
   1   5   4       15.08       12.19      3.85 o 
   3   5   4       37.21       37.10      4.72 o 
   5   5   4      118.22       92.73      8.51 o 
   7   5   4      206.21      214.93      9.00 o 
   9   5   4        5.99        9.34     12.18 o 
  11   5   4      107.56       99.80      7.66 o 
  13   5   4       23.40       28.98      6.49 o 
  15   5   4        5.12       -2.70      5.93 o 
 -16   6   4        3.52       -0.79      8.54 o 
 -14   6   4       82.11       85.39      8.12 o 
 -12   6   4       32.80       46.35      6.37 o 
 -10   6   4      426.67      413.64     15.85 o 
  -8   6   4        9.44        5.99      5.56 o 
  -6   6   4      314.42      334.30     16.78 o 
  -4   6   4       93.61      100.54      6.48 o 
  -2   6   4        0.58       -1.69      4.36 o 
   0   6   4      329.86      283.58      6.99 o 
   2   6   4      114.29      107.26      7.03 o 
   4   6   4       19.42       19.52      4.68 o 
   6   6   4       15.42       26.93      4.65 o 
   8   6   4       51.53       45.57     13.39 o 
  10   6   4      174.59      156.88     17.96 o 
  12   6   4        2.70        2.23      9.54 o 
 -13   7   4       24.48       39.00     19.54 o 
 -11   7   4       42.28       50.05      7.03 o 
  -9   7   4      190.14      185.06     10.91 o 
  -7   7   4        1.83        2.55      4.71 o 
  -5   7   4        0.01        6.15      4.42 o 
  -3   7   4       72.55       87.68      7.65 o 
  -1   7   4      407.51      376.46     12.28 o 
   1   7   4       52.80       43.99      6.05 o 
   3   7   4       51.51       54.17     10.19 o 
   5   7   4      114.65      135.86      8.72 o 
   7   7   4       70.58       75.48      7.43 o 
   9   7   4        0.04        2.91      5.40 o 
  -8   8   4       28.61       36.29      6.48 o 
  -6   8   4       36.99       31.05      6.39 o 
  -4   8   4       20.13       39.31     11.43 o 
  -2   8   4       33.05       19.96      6.43 o 
   0   8   4        4.53       14.39      3.87 o 
   2   8   4       10.39       16.00      5.93 o 
   4   8   4       65.79       87.01      8.12 o 
 -21   1   5       13.90       20.58      6.17 o 
 -19   1   5       78.47       90.83     12.43 o 
 -17   1   5      410.38      423.33     12.30 o 
 -15   1   5      259.55      243.74      8.50 o 
 -13   1   5      280.02      281.46      8.59 o 
 -11   1   5      121.83      115.47      5.78 o 
  -9   1   5     2564.90     2592.45     19.95 o 
  -7   1   5       47.90       53.36      7.39 o 
  -5   1   5        0.05       -0.62      3.23 o 
  -3   1   5     1006.30     1268.96     26.16 o 
  -1   1   5     2297.71     2434.58     16.87 o 
   1   1   5     5552.90     5966.19     29.58 o 
   3   1   5       94.82       79.00      3.80 o 
   5   1   5        2.21       -2.68      2.68 o 
   7   1   5      804.26      744.51     23.33 o 
   9   1   5      585.71      565.66     21.56 o 
  11   1   5      221.24      186.12     14.66 o 
  13   1   5        1.59        7.63      4.26 o 
  15   1   5      460.82      473.92     13.51 o 
  17   1   5        2.21        3.93      5.29 o 
 -20   2   5       52.62       60.34      7.49 o 
 -18   2   5      204.34      194.10      9.88 o 
 -16   2   5      155.81      172.52      8.13 o 
 -14   2   5      479.93      401.79     11.74 o 
 -12   2   5        0.38       -1.49      3.57 o 
 -10   2   5     2309.00     2240.14     20.21 o 
  -8   2   5     1393.84     1347.35     15.16 o 
  -6   2   5     1874.54     1903.76     16.63 o 
  -4   2   5      282.94      272.60      6.48 o 
  -2   2   5     2192.75     2285.49     17.40 o 
   0   2   5     3973.73     3875.89     40.76 o 
   2   2   5      365.07      317.14      9.41 o 
   4   2   5      120.23      102.04      5.00 o 
   6   2   5      472.20      470.22      9.91 o 
   8   2   5       14.95        6.18      3.60 o 
  10   2   5     1335.94     1311.21     22.56 o 
  12   2   5       23.25       22.69      4.89 o 
  14   2   5      239.02      262.52     10.72 o 
  16   2   5      176.35      198.50     10.15 o 
 -19   3   5        8.90        1.67      5.55 o 
 -17   3   5      142.47      112.79      7.91 o 
 -15   3   5      170.48      157.89     11.99 o 
 -13   3   5      125.64      111.56      6.43 o 
 -11   3   5      108.52      106.31      6.06 o 
  -9   3   5       92.21       74.86      7.92 o 
  -7   3   5      317.70      279.54      7.82 o 
  -5   3   5       39.14       39.65      3.65 o 
  -3   3   5       50.23       56.16      3.91 o 
  -1   3   5      645.21      697.31     10.98 o 
   1   3   5     1827.54     2006.31     35.26 o 
   3   3   5      132.38      135.20      5.87 o 
   5   3   5      992.93     1012.89     14.76 o 
   7   3   5        0.29        0.94      4.47 o 
   9   3   5       22.53       21.60      4.83 o 
  11   3   5        6.45        9.21      4.66 o 
  13   3   5       81.54       67.29     11.25 o 
  15   3   5       36.28       25.46      5.84 o 
 -18   4   5      121.67      151.60      9.13 o 
 -16   4   5       32.99       46.14      6.12 o 
 -14   4   5       14.60        9.15      4.59 o 
 -12   4   5      101.53      127.52      7.18 o 
 -10   4   5      581.26      640.66     13.14 o 
  -8   4   5        0.06        6.77      3.51 o 
  -6   4   5       75.38       99.13      5.62 o 
  -4   4   5      313.62      336.84      9.04 o 
  -2   4   5      211.40      242.92      7.56 o 
   0   4   5     1057.60     1003.28     16.22 o 
   2   4   5      802.54      841.62     13.71 o 
   4   4   5      146.49      189.31      7.53 o 
   6   4   5      445.71      411.24     10.94 o 
   8   4   5       48.98       52.37      5.48 o 
  10   4   5      263.70      207.90     17.62 o 
  12   4   5      109.19      124.80      8.28 o 
  14   4   5      101.77      125.43     16.72 o 
 -17   5   5       27.76       30.12     10.47 o 
 -15   5   5       68.78       80.02      7.36 o 
 -13   5   5      181.75      159.23     14.70 o 
 -11   5   5      223.24      219.54      9.80 o 
  -9   5   5      889.50      887.29     16.56 o 
  -7   5   5      629.55      630.50     26.38 o 
  -5   5   5        5.10        1.93      3.86 o 
  -3   5   5      562.00      635.02     13.12 o 
  -1   5   5     1154.48     1095.55     16.98 o 
   1   5   5       70.31       56.44      5.62 o 
   3   5   5        0.02        9.95      3.88 o 
   5   5   5       72.01       75.56      6.13 o 
   7   5   5       53.87       54.73     12.43 o 
   9   5   5        6.88       10.87      5.05 o 
  11   5   5      345.18      326.74     12.17 o 
  13   5   5        0.32       -7.41      9.51 o 
 -14   6   5        5.57        4.24      5.15 o 
 -12   6   5       12.54       15.95      6.03 o 
 -10   6   5        0.17        4.67      4.57 o 
  -8   6   5      371.54      319.32     11.57 o 
  -6   6   5      128.87      138.62      7.58 o 
  -4   6   5      402.90      341.26     23.15 o 
  -2   6   5        8.66        7.47      5.38 o 
   0   6   5      753.76      739.27     11.03 o 
   2   6   5      375.23      361.98     11.79 o 
   4   6   5      354.20      355.90     16.96 o 
   6   6   5        0.10       -1.97      4.66 o 
   8   6   5      185.88      187.33      9.42 o 
  10   6   5       14.94        5.79      6.01 o 
 -11   7   5        0.88       -0.08      5.89 o 
  -9   7   5       25.75       32.83      9.69 o 
  -7   7   5        1.31        4.88      6.31 o 
  -5   7   5      164.99      157.28     12.86 o 
  -3   7   5      108.80      118.91      7.73 o 
  -1   7   5       10.47       12.16      8.33 o 
   1   7   5      149.04      130.94     10.04 o 
   3   7   5       18.87        9.87      5.95 o 
   5   7   5       10.38       25.65     13.39 o 
   7   7   5       15.97       21.08      6.02 o 
  -6   8   5       11.17       24.97     11.03 o 
  -4   8   5        0.89        0.46      5.41 o 
  -2   8   5      129.38      164.67      9.55 o 
   0   8   5       20.87       19.14      4.36 o 
   2   8   5       33.40       27.82      7.27 o 
 -20   0   6        0.16       -1.86      6.96 o 
 -18   0   6       17.55       29.27      7.15 o 
 -16   0   6      575.34      549.19     19.26 o 
 -14   0   6      702.92      679.87     19.08 o 
 -12   0   6      239.76      232.34     11.12 o 
 -10   0   6       59.41       55.18      6.34 o 
  -8   0   6    14305.11    14575.72     68.04 o 
  -6   0   6      236.11      188.35      8.39 o 
  -4   0   6      364.46      410.93     11.06 o 
  -2   0   6       38.10       15.47      3.29 o 
   0   0   6      617.95      614.02      9.51 o 
   2   0   6     3431.27     3247.11     31.69 o 
   4   0   6      843.91      967.45     18.33 o 
   6   0   6      979.84     1046.93     20.94 o 
   8   0   6      266.21      292.74     12.30 o 
  10   0   6       79.37      100.48      8.64 o 
  12   0   6     1473.06     1424.55     30.20 o 
  14   0   6       48.78       30.70      8.14 o 
  16   0   6       99.67      106.63     12.37 o 
 -21   1   6      103.98       67.39      8.23 o 
 -19   1   6       23.05       22.95      5.68 o 
 -17   1   6       82.59       74.78      6.21 o 
 -15   1   6      107.66      113.51      6.96 o 
 -13   1   6      680.14      574.28     12.24 o 
 -11   1   6      162.79      147.97      6.39 o 
  -9   1   6      594.84      481.48      9.93 o 
  -7   1   6       14.67       14.07      3.17 o 
  -5   1   6      926.77      948.88     16.31 o 
  -3   1   6     1093.34     1279.39     38.18 o 
  -1   1   6       55.27       65.65      3.73 o 
   1   1   6     2181.85     2349.99     35.70 o 
   3   1   6     2917.80     2948.75     22.34 o 
   5   1   6      284.00      287.18      8.15 o 
   7   1   6     1010.27     1077.16     15.69 o 
   9   1   6       16.89       23.54      9.94 o 
  11   1   6        4.10        8.33      4.78 o 
  13   1   6      135.56      149.58      8.13 o 
  15   1   6       15.64       17.52      6.00 o 
  17   1   6       26.03       31.22     13.76 o 
 -20   2   6        0.50       -3.14      5.56 o 
 -18   2   6       79.74       99.80      9.94 o 
 -16   2   6       61.82       79.18      6.24 o 
 -14   2   6       81.83      103.23      9.23 o 
 -12   2   6      137.74      126.72      6.41 o 
 -10   2   6      134.73      172.98      6.81 o 
  -8   2   6      323.77      346.74     14.20 o 
  -6   2   6      536.76      554.07     10.06 o 
  -4   2   6      931.44      891.71     12.37 o 
  -2   2   6      576.69      589.83     24.39 o 
   0   2   6       25.82       51.12      2.74 o 
   2   2   6      212.00      200.15     11.40 o 
   4   2   6        0.47        2.98      3.01 o 
   6   2   6       31.13       32.14      4.15 o 
   8   2   6      515.02      468.03     11.39 o 
  10   2   6      952.01      892.36     16.50 o 
  12   2   6      393.35      362.65     11.86 o 
  14   2   6       20.10       18.20      5.65 o 
  16   2   6        1.23        2.80      6.68 o 
 -19   3   6       45.18       46.47      6.66 o 
 -17   3   6      159.23      189.76     23.64 o 
 -15   3   6       95.24      109.88      6.73 o 
 -13   3   6      348.73      351.21     10.94 o 
 -11   3   6        7.21       13.09      4.04 o 
  -9   3   6      719.88      727.84     13.12 o 
  -7   3   6     2643.16     2709.68     27.78 o 
  -5   3   6       79.46       74.74      5.30 o 
  -3   3   6      166.61      197.67      8.45 o 
  -1   3   6       11.48       17.65      3.49 o 
   1   3   6     1681.34     1698.98     42.01 o 
   3   3   6     1128.36     1116.10     16.02 o 
   5   3   6      269.80      305.08     18.58 o 
   7   3   6       68.96       62.16      5.32 o 
   9   3   6      144.53      147.05     11.15 o 
  11   3   6      646.89      653.65     19.05 o 
  13   3   6        0.36       -0.32      4.91 o 
  15   3   6        7.60       -3.66      6.46 o 
 -18   4   6       35.34       34.78      8.11 o 
 -16   4   6       36.27       44.09      7.89 o 
 -14   4   6      219.44      203.19      9.18 o 
 -12   4   6      377.48      334.49     10.70 o 
 -10   4   6      300.32      308.09     10.06 o 
  -8   4   6       80.42       60.45      5.54 o 
  -6   4   6      621.91      592.55     12.28 o 
  -4   4   6      304.47      295.57      8.92 o 
  -2   4   6      282.29      215.28      7.71 o 
   0   4   6     1054.52     1027.77     15.52 o 
   2   4   6     1306.52     1301.72     18.64 o 
   4   4   6      746.06      735.95     24.14 o 
   6   4   6     1217.10     1218.52     28.46 o 
   8   4   6       23.78       32.87      5.05 o 
  10   4   6       52.29       63.48      6.79 o 
  12   4   6       24.40       20.78      6.17 o 
  14   4   6        7.78        6.73      5.60 o 
 -17   5   6       10.61       17.34      5.72 o 
 -15   5   6       55.00       32.40      6.23 o 
 -13   5   6        2.20        2.40      4.64 o 
 -11   5   6      286.61      259.15     12.02 o 
  -9   5   6       17.29       13.77      6.40 o 
  -7   5   6      120.58       96.58      6.88 o 
  -5   5   6       53.75       46.25      5.33 o 
  -3   5   6       91.93       96.85      6.26 o 
  -1   5   6        3.04       -0.47      4.26 o 
   1   5   6      222.69      230.62      8.98 o 
   3   5   6      116.26       88.41      6.74 o 
   5   5   6        4.02        4.09      5.03 o 
   7   5   6        2.13       -0.77      4.41 o 
   9   5   6        0.53       -2.28      5.11 o 
  11   5   6        2.02        3.48      5.80 o 
 -14   6   6        7.15        5.14      7.64 o 
 -12   6   6        1.32        2.89      4.65 o 
 -10   6   6        2.15        3.32      8.14 o 
  -8   6   6      262.38      284.55     11.16 o 
  -6   6   6      110.97      104.29      7.67 o 
  -4   6   6       26.37       32.37     11.46 o 
  -2   6   6       66.36       68.08     13.02 o 
   0   6   6      253.81      252.52     10.06 o 
   2   6   6      145.58      125.91      8.08 o 
   4   6   6       51.82       48.14      6.16 o 
   6   6   6       44.65       42.20      6.32 o 
   8   6   6        2.27        8.21      5.58 o 
  10   6   6       30.06       18.58      9.57 o 
 -11   7   6       23.93        8.38      9.57 o 
  -9   7   6      202.61      218.84     11.16 o 
  -7   7   6      152.40      178.79     13.58 o 
  -5   7   6        0.20        0.93      6.43 o 
  -3   7   6        2.04        1.55      5.18 o 
  -1   7   6        0.48        8.61      7.58 o 
   1   7   6      112.22      136.33      8.43 o 
   3   7   6       64.42       67.07      6.70 o 
   5   7   6        3.51        1.08      5.75 o 
 -21   1   7       38.41       38.66     14.60 o 
 -19   1   7        9.39       19.92      5.21 o 
 -17   1   7        9.21        5.35      7.02 o 
 -15   1   7      302.52      279.59     10.87 o 
 -13   1   7       88.12       92.31      6.09 o 
 -11   1   7     1224.64     1235.18     17.00 o 
  -9   1   7       20.27       12.57      4.08 o 
  -7   1   7     2969.91     3091.91     74.47 o 
  -5   1   7      879.50      926.60     13.01 o 
  -3   1   7       64.06       55.46      3.82 o 
  -1   1   7       46.42       64.49      7.05 o 
   1   1   7     1303.70     1360.14     21.59 o 
   3   1   7      933.28      867.32     13.77 o 
   5   1   7      258.97      246.87      8.46 o 
   7   1   7      293.23      271.01     13.24 o 
   9   1   7       68.64       75.86      6.47 o 
  11   1   7       27.60       37.95      9.26 o 
  13   1   7      160.69      143.54      8.83 o 
  15   1   7        2.91       -1.85      5.90 o 
 -20   2   7      159.34      125.38      9.51 o 
 -18   2   7       47.34       49.23      6.19 o 
 -16   2   7       83.88       77.19      6.86 o 
 -14   2   7      150.28      172.56      8.08 o 
 -12   2   7     1072.49     1004.67     16.41 o 
 -10   2   7       36.22       35.41      4.72 o 
  -8   2   7      408.02      378.85     14.20 o 
  -6   2   7     1862.44     1964.82     19.82 o 
  -4   2   7      246.39      252.50      8.08 o 
  -2   2   7      109.87      100.20      5.29 o 
   0   2   7       69.94       70.01      3.66 o 
   2   2   7      959.65      951.43     27.65 o 
   4   2   7     2511.34     2518.49     23.49 o 
   6   2   7      101.38       96.36      6.28 o 
   8   2   7       36.77       37.10      5.43 o 
  10   2   7       29.58       31.25      5.12 o 
  12   2   7       59.74       78.93     12.15 o 
  14   2   7      165.68      187.05     12.86 o 
 -19   3   7       27.53       24.73     11.53 o 
 -17   3   7        1.64        5.41      4.59 o 
 -15   3   7        0.39       -0.84      4.31 o 
 -13   3   7      117.00       96.67      8.05 o 
 -11   3   7      114.61       90.87     12.74 o 
  -9   3   7       34.77       36.23      6.25 o 
  -7   3   7      269.78      250.06      8.44 o 
  -5   3   7       23.02       26.04      4.17 o 
  -3   3   7       22.69       32.02      6.87 o 
  -1   3   7      323.25      343.82      9.07 o 
   1   3   7       62.99       58.39      5.18 o 
   3   3   7      669.22      680.23     13.29 o 
   5   3   7        1.02       -2.53      4.23 o 
   7   3   7       10.13       17.71      5.53 o 
   9   3   7        0.55        7.36      4.75 o 
  11   3   7      136.83      151.88     19.67 o 
  13   3   7        3.72       12.24      5.65 o 
 -18   4   7       45.37       57.82     18.46 o 
 -16   4   7       86.02      109.60      8.02 o 
 -14   4   7       30.06       43.59      6.43 o 
 -12   4   7       41.84       53.81      6.25 o 
 -10   4   7       62.93       71.04     10.04 o 
  -8   4   7       12.56       17.47      6.56 o 
  -6   4   7      778.32      737.64     16.59 o 
  -4   4   7        8.15        3.16      4.63 o 
  -2   4   7       29.06       29.87      8.23 o 
   0   4   7       16.57       22.76      3.32 o 
   2   4   7       68.78       56.77      6.84 o 
   4   4   7      219.26      182.96      8.81 o 
   6   4   7       66.58       63.22      8.14 o 
   8   4   7      281.32      297.12     10.68 o 
  10   4   7      181.77      186.11     10.04 o 
  12   4   7        1.15        4.50      5.59 o 
 -15   5   7       46.15       58.01      7.71 o 
 -13   5   7      121.61      127.30      8.10 o 
 -11   5   7       82.61       90.12      7.29 o 
  -9   5   7       34.84       47.39      6.63 o 
  -7   5   7      295.18      318.18     11.03 o 
  -5   5   7       97.61       99.72     17.55 o 
  -3   5   7       99.43       92.25      6.41 o 
  -1   5   7       15.91        2.09      4.67 o 
   1   5   7        0.41        7.71      6.25 o 
   3   5   7      469.07      483.41     13.05 o 
   5   5   7      391.92      391.60     12.17 o 
   7   5   7       80.93       98.04      8.61 o 
   9   5   7        6.73        4.80      5.62 o 
  11   5   7        0.07       -4.88      5.84 o 
 -12   6   7       39.69       42.19     10.00 o 
 -10   6   7      443.83      383.74     13.45 o 
  -8   6   7      264.90      326.71     11.97 o 
  -6   6   7      190.65      187.77      9.35 o 
  -4   6   7        3.49       -4.63      5.42 o 
  -2   6   7       14.45       12.48      8.64 o 
   0   6   7       88.50       78.11      6.13 o 
   2   6   7      341.18      315.34     11.75 o 
   4   6   7       15.12       18.55      6.22 o 
   6   6   7       21.45       15.02      6.18 o 
   8   6   7      112.64      136.77     12.06 o 
  -9   7   7        0.90        9.65      8.54 o 
  -7   7   7       81.11       68.95      7.84 o 
  -5   7   7       31.67       33.80      6.29 o 
  -3   7   7       14.43       10.58      5.95 o 
  -1   7   7        6.87        1.02      5.87 o 
   1   7   7        0.95        7.98      5.59 o 
   3   7   7       18.31       27.84      6.14 o 
 -20   0   8      144.53      172.93     13.67 o 
 -18   0   8      128.41      114.83     12.24 o 
 -16   0   8      218.85      215.50     13.98 o 
 -14   0   8      472.39      443.30     17.27 o 
 -12   0   8      181.66      151.62     10.69 o 
 -10   0   8     1770.42     1707.22     29.14 o 
  -8   0   8      315.03      387.50     13.48 o 
  -6   0   8      714.88      657.75     16.96 o 
  -4   0   8     1384.19     1503.97     24.67 o 
  -2   0   8     1112.71     1248.32     22.62 o 
   0   0   8     1495.84     1494.52     54.56 o 
   2   0   8     2181.91     2300.53     31.44 o 
   4   0   8      956.32      855.66     21.13 o 
   6   0   8      747.02      717.28     20.32 o 
   8   0   8      532.92      460.27     17.71 o 
  10   0   8       26.92       27.40      6.90 o 
  12   0   8       49.04       49.28      8.76 o 
  14   0   8        9.29        2.73      9.01 o 
 -19   1   8       80.94       71.64     13.11 o 
 -17   1   8        0.66       10.63      5.47 o 
 -15   1   8       38.48       41.91      5.30 o 
 -13   1   8      121.96      150.64      7.78 o 
 -11   1   8     1113.68      998.56     22.03 o 
  -9   1   8       80.30       63.47      5.43 o 
  -7   1   8      275.48      228.25      7.91 o 
  -5   1   8      894.19      951.50     25.60 o 
  -3   1   8       76.32       69.98      4.94 o 
  -1   1   8      281.72      296.40      8.63 o 
   1   1   8      439.74      451.72     10.56 o 
   3   1   8       66.37       52.14     10.53 o 
   5   1   8     1133.16     1100.97     17.44 o 
   7   1   8      242.04      252.03     10.84 o 
   9   1   8       96.64       82.22      6.86 o 
  11   1   8       32.61       44.62      6.67 o 
  13   1   8       39.10       52.36      9.07 o 
 -18   2   8        8.85        4.30      5.84 o 
 -16   2   8        0.46        5.91      4.87 o 
 -14   2   8        9.33       12.68      4.41 o 
 -12   2   8       30.26       34.74      5.11 o 
 -10   2   8      187.85      202.26      8.28 o 
  -8   2   8      363.02      359.95     10.15 o 
  -6   2   8       15.85        9.94      4.10 o 
  -4   2   8      185.83      149.25      6.79 o 
  -2   2   8        0.31        2.48      3.05 o 
   0   2   8       22.18       17.71      2.94 o 
   2   2   8       46.66       37.91      6.43 o 
   4   2   8       25.54       24.14      9.23 o 
   6   2   8     1831.06     1816.02     22.74 o 
   8   2   8      197.80      184.59      9.14 o 
  10   2   8        0.54       -5.05      5.05 o 
  12   2   8       90.22      109.15      8.19 o 
 -19   3   8      146.49      154.60     10.59 o 
 -17   3   8       21.82       20.44      6.44 o 
 -15   3   8      167.65      202.52      9.24 o 
 -13   3   8      150.93      143.39     12.77 o 
 -11   3   8       60.61       76.68      9.91 o 
  -9   3   8      375.01      399.71     11.11 o 
  -7   3   8       22.06       25.06      4.99 o 
  -5   3   8     1453.90     1425.80     38.65 o 
  -3   3   8      200.27      200.29      9.88 o 
  -1   3   8      116.40      100.04      5.91 o 
   1   3   8       57.88       49.69      5.47 o 
   3   3   8     1393.95     1358.40     39.33 o 
   5   3   8       81.26       70.82      6.04 o 
   7   3   8       25.28       22.42      5.49 o 
   9   3   8       22.88        9.27      5.47 o 
  11   3   8        8.89       10.81      5.38 o 
 -16   4   8        0.63       11.12      5.29 o 
 -14   4   8        1.97        0.96      5.40 o 
 -12   4   8      493.43      472.01     14.29 o 
 -10   4   8      337.91      341.30     11.57 o 
  -8   4   8        2.55        1.12      4.91 o 
  -6   4   8      697.21      683.14     14.79 o 
  -4   4   8      201.87      216.08      8.92 o 
  -2   4   8        2.25        1.05      3.84 o 
   0   4   8       37.04       50.39      3.84 o 
   2   4   8      420.78      327.87     12.71 o 
   4   4   8      427.02      445.52     13.01 o 
   6   4   8      158.28      164.74      9.13 o 
   8   4   8        1.18        0.62      4.96 o 
  10   4   8       48.64       44.40      7.14 o 
 -15   5   8        9.00       11.39      7.11 o 
 -13   5   8       75.60       93.00      7.85 o 
 -11   5   8        2.90        8.10      5.48 o 
  -9   5   8      280.25      284.02     11.33 o 
  -7   5   8        0.36        1.70      5.03 o 
  -5   5   8        1.09        5.72      4.54 o 
  -3   5   8        1.23        2.96      4.63 o 
  -1   5   8      130.24      115.15      7.86 o 
   1   5   8        9.79       12.08      5.36 o 
   3   5   8        6.64       12.80      5.49 o 
   5   5   8       24.78       39.90      6.61 o 
   7   5   8        7.28       12.81      5.25 o 
   9   5   8       23.49       37.37      6.56 o 
 -12   6   8        5.47        5.82      6.05 o 
 -10   6   8       26.10       45.11      9.13 o 
  -8   6   8        0.58        6.28      8.45 o 
  -6   6   8      237.72      285.56     23.24 o 
  -4   6   8       10.63       14.54      7.83 o 
  -2   6   8       24.02       14.78      5.62 o 
   0   6   8       12.15       19.85      3.99 o 
   2   6   8        5.83        5.43      5.82 o 
   4   6   8       22.44       34.67      5.76 o 
   6   6   8        2.09        4.46      5.66 o 
  -5   7   8       64.60       72.50      8.08 o 
  -3   7   8       16.82       17.11      6.87 o 
  -1   7   8       12.91        9.63      8.51 o 
 -19   1   9       82.22      101.43      8.99 o 
 -17   1   9      206.81      206.86     10.24 o 
 -15   1   9      127.12      123.76     16.78 o 
 -13   1   9      100.72      114.27      7.16 o 
 -11   1   9       90.28      108.19     13.08 o 
  -9   1   9      424.82      402.16     31.32 o 
  -7   1   9        1.57        2.13      3.49 o 
  -5   1   9      254.00      235.18     13.70 o 
  -3   1   9       44.18       45.24      4.71 o 
  -1   1   9      201.67      244.86      9.29 o 
   1   1   9       26.05       25.09      4.41 o 
   3   1   9      251.82      217.03      9.08 o 
   5   1   9      149.73      146.47      7.93 o 
   7   1   9      450.56      450.27     22.93 o 
   9   1   9        9.20        5.98      5.62 o 
  11   1   9        4.28        3.19      5.00 o 
 -18   2   9      212.67      201.66     11.16 o 
 -16   2   9        3.28        5.50      5.51 o 
 -14   2   9       10.20       11.38      5.08 o 
 -12   2   9      135.84      137.41      7.56 o 
 -10   2   9      210.35      204.22      8.55 o 
  -8   2   9      694.51      693.52     24.02 o 
  -6   2   9       17.43       24.48      4.49 o 
  -4   2   9      934.45      963.42     16.19 o 
  -2   2   9      630.35      712.14     14.13 o 
   0   2   9       19.37       18.94      3.29 o 
   2   2   9       72.33       55.06      6.03 o 
   4   2   9      213.73      245.63      9.58 o 
   6   2   9      166.61      152.93     10.81 o 
   8   2   9       69.70       63.69      6.66 o 
  10   2   9       11.26       11.38      6.14 o 
 -17   3   9       48.29       33.64      7.70 o 
 -15   3   9       53.35       35.45      6.94 o 
 -13   3   9        0.33        5.79      4.82 o 
 -11   3   9        4.80       13.36      4.75 o 
  -9   3   9      259.09      217.54      9.20 o 
  -7   3   9      168.76      149.18      8.15 o 
  -5   3   9      151.48      137.96      7.60 o 
  -3   3   9      145.79      175.76     13.20 o 
  -1   3   9        7.90       14.72      4.07 o 
   1   3   9      147.10      140.11      7.95 o 
   3   3   9       43.46       53.03      5.98 o 
   5   3   9       82.88       89.00      7.40 o 
   7   3   9       14.06       20.38      5.81 o 
   9   3   9        0.31       -2.52      5.05 o 
 -16   4   9        0.92        1.03      5.38 o 
 -14   4   9       14.38       17.68      6.34 o 
 -12   4   9      191.94      204.84     10.15 o 
 -10   4   9        1.70        4.75      5.36 o 
  -8   4   9       37.54       38.33      6.15 o 
  -6   4   9       60.69       68.09      7.18 o 
  -4   4   9      135.81      132.83     10.07 o 
  -2   4   9        7.08       14.19     12.46 o 
   0   4   9       40.90       29.58      3.97 o 
   2   4   9      151.57      136.72      9.79 o 
   4   4   9      280.91      257.82     10.85 o 
   6   4   9       12.06       13.33      5.48 o 
   8   4   9      110.24      103.76      9.01 o 
 -13   5   9       14.47       34.45     13.08 o 
 -11   5   9       59.18       55.24      6.76 o 
  -9   5   9      219.68      223.80     12.46 o 
  -7   5   9       61.81       52.96      6.56 o 
  -5   5   9       29.12       40.67      6.54 o 
  -3   5   9      580.82      609.02     15.47 o 
  -1   5   9      107.58      102.66      8.38 o 
   1   5   9       15.62       20.35      5.92 o 
   3   5   9        5.62       21.87      7.43 o 
   5   5   9       97.55      119.38      8.81 o 
  -8   6   9      120.58      119.35      8.56 o 
  -6   6   9       14.01       11.73      6.09 o 
  -4   6   9       55.37       90.83     11.34 o 
  -2   6   9        9.54        8.80      5.60 o 
   0   6   9       38.46       33.30      4.56 o 
   2   6   9        1.55       10.92     11.56 o 
 -18   0  10       99.61      115.64     12.68 o 
 -16   0  10      701.90      681.49     23.99 o 
 -14   0  10        9.40       -0.56      8.20 o 
 -12   0  10       56.21       41.20      9.20 o 
 -10   0  10      382.10      424.54     16.90 o 
  -8   0  10      763.53      770.34     21.13 o 
  -6   0  10        9.07       15.97      5.34 o 
  -4   0  10      370.32      332.20     14.29 o 
  -2   0  10       15.57       34.67      7.27 o 
   0   0  10      357.78      385.76     16.16 o 
   2   0  10        0.04        5.03      6.84 o 
   4   0  10      131.17      118.50     11.00 o 
   6   0  10      231.86      257.01     14.79 o 
   8   0  10        5.76       11.12      7.08 o 
  10   0  10       90.31       75.44     11.62 o 
 -17   1  10       41.92       36.02      7.18 o 
 -15   1  10        6.91       12.53      9.66 o 
 -13   1  10        7.33        8.41      5.03 o 
 -11   1  10       24.10       26.27      5.30 o 
  -9   1  10       36.58       34.03      5.18 o 
  -7   1  10      193.94      173.26      7.97 o 
  -5   1  10      259.06      253.13      9.40 o 
  -3   1  10      264.55      270.35      9.62 o 
  -1   1  10      419.56      451.42     12.68 o 
   1   1  10        0.76        2.98      5.47 o 
   3   1  10        2.28        1.55      4.90 o 
   5   1  10        0.37       12.84      7.55 o 
   7   1  10       29.11       23.68     20.72 o 
   9   1  10        0.38        6.94      7.83 o 
 -16   2  10        0.66       13.46      5.61 o 
 -14   2  10       22.91       17.77      5.68 o 
 -12   2  10        6.33        8.37      4.56 o 
 -10   2  10      172.88      171.89      8.23 o 
  -8   2  10        3.72        5.10      4.92 o 
  -6   2  10        0.87        2.53      7.46 o 
  -4   2  10       16.40       25.68      4.71 o 
  -2   2  10      197.49      173.00     14.57 o 
   0   2  10       33.78       40.81      5.16 o 
   2   2  10      501.40      480.61     13.31 o 
   4   2  10      129.34      131.67      8.45 o 
   6   2  10       36.39       39.17      6.28 o 
   8   2  10       99.44      107.19      8.98 o 
 -15   3  10       97.54       95.47      8.54 o 
 -13   3  10       53.68       74.28      8.30 o 
 -11   3  10      132.23      124.85      8.28 o 
  -9   3  10       79.20       77.20     10.81 o 
  -7   3  10      279.86      231.66     17.24 o 
  -5   3  10       19.07       25.21      5.60 o 
  -3   3  10      130.05      137.48      7.47 o 
  -1   3  10        7.20       15.04      5.59 o 
   1   3  10      486.46      509.06     13.82 o 
   3   3  10       49.88       42.73     11.90 o 
   5   3  10       73.19       85.35      7.34 o 
   7   3  10       23.77       35.98      6.41 o 
 -14   4  10       17.68       14.04      5.86 o 
 -12   4  10        0.54        4.20      4.61 o 
 -10   4  10        4.39       11.37      8.58 o 
  -8   4  10      130.91      136.48     20.04 o 
  -6   4  10      241.55      222.36     15.60 o 
  -4   4  10       21.84        6.90      6.17 o 
  -2   4  10      446.88      463.85     24.98 o 
   0   4  10       38.60       49.37      4.73 o 
   2   4  10       46.54       43.04      6.58 o 
   4   4  10        1.69        2.86      5.29 o 
   6   4  10        9.72       28.47      6.03 o 
 -11   5  10       22.29       31.44      6.12 o 
  -9   5  10        8.87        9.00      9.54 o 
  -7   5  10       12.13       18.68     11.87 o 
  -5   5  10        0.03        2.52      5.27 o 
  -3   5  10       27.98       13.35      7.58 o 
  -1   5  10       18.58       26.30      6.60 o 
   1   5  10        0.17       -0.62      5.84 o 
   3   5  10        4.43        6.62      5.78 o 
 -15   1  11       69.31       86.95     18.30 o 
 -13   1  11       13.05       21.03      6.12 o 
 -11   1  11       23.46       31.78      5.51 o 
  -9   1  11       91.87       85.23      7.24 o 
  -7   1  11      399.20      403.97     12.70 o 
  -5   1  11       96.06       90.72      7.20 o 
  -3   1  11       17.10       13.56      5.45 o 
  -1   1  11      399.96      407.69     12.50 o 
   1   1  11      137.61      137.90      8.66 o 
   3   1  11       26.61       31.75      5.71 o 
   5   1  11        8.95        3.14      6.07 o 
   7   1  11       80.48       92.47      7.73 o 
 -14   2  11      189.47      181.88     11.37 o 
 -12   2  11        0.26       -2.52      5.45 o 
 -10   2  11       97.12      106.86      7.80 o 
  -8   2  11      105.21      115.96      9.41 o 
  -6   2  11      122.12      120.16     10.59 o 
  -4   2  11       22.91       16.31      5.34 o 
  -2   2  11        7.50        9.57      5.37 o 
   0   2  11       18.37       25.42      5.43 o 
   2   2  11      284.87      315.49     11.64 o 
   4   2  11       25.26       40.78      7.21 o 
   6   2  11        6.40        6.58     11.68 o 
 -13   3  11        7.46        1.85     11.00 o 
 -11   3  11        0.14        8.37      4.90 o 
  -9   3  11        6.82       12.60      5.40 o 
  -7   3  11       34.03       43.34      6.44 o 
  -5   3  11       68.06       61.68      6.78 o 
  -3   3  11       24.28       27.01      6.18 o 
  -1   3  11        7.09       -3.86      5.97 o 
   1   3  11       17.35       14.43      6.44 o 
   3   3  11        0.39       -1.09     14.48 o 
   5   3  11        1.92      -10.22     12.89 o 
 -10   4  11        0.07       -0.34      5.71 o 
  -8   4  11       27.61       17.05      7.74 o 
  -6   4  11      166.31      169.49      9.86 o 
  -4   4  11       33.57       29.34      7.39 o 
  -2   4  11       80.45       88.99      9.20 o 
   0   4  11       13.25        7.64      4.11 o 
   2   4  11       80.32       80.93      7.77 o 
 -14   0  12       47.37       54.00     10.63 o 
 -12   0  12       14.17        3.91      8.39 o 
 -10   0  12       45.80       45.49      8.76 o 
  -8   0  12       29.03       27.84      8.82 o 
  -6   0  12      203.53      183.37     14.11 o 
  -4   0  12       24.96       19.01      7.77 o 
  -2   0  12      146.02      166.10     12.06 o 
   0   0  12        6.23       11.25      4.85 o 
   2   0  12       65.28       67.36     11.50 o 
   4   0  12      430.55      464.43     20.75 o 
 -13   1  12       69.24       63.95      7.33 o 
 -11   1  12       38.89       50.10      6.24 o 
  -9   1  12       22.53       23.53      5.79 o 
  -7   1  12       32.08       43.93      6.26 o 
  -5   1  12       49.29       60.01      7.03 o 
  -3   1  12       13.75       13.02      5.25 o 
  -1   1  12        3.35        5.42      6.15 o 
   1   1  12        5.25        4.79      5.67 o 
   3   1  12       11.25       15.12      6.00 o 
 -12   2  12        2.05       13.83      5.42 o 
 -10   2  12        1.07        5.08     12.96 o 
  -8   2  12       13.73        6.96      6.25 o 
  -6   2  12        7.71        5.30      5.21 o 
  -4   2  12        8.07       12.00      5.36 o 
  -2   2  12       60.61       57.83      7.55 o 
   0   2  12       62.42       54.53      5.05 o 
   2   2  12       53.31       57.46      8.30 o 
  -9   3  12        4.04        3.00      6.71 o 
  -7   3  12      113.04      119.04      9.46 o 
  -5   3  12      237.20      228.36     11.12 o 
  -3   3  12       37.98       39.00      6.94 o 
  -1   3  12       10.89        4.68      5.91 o 
   1   3  12        6.85        1.32      6.19 o 
  -9   1  13        6.45        4.23      5.80 o 
  -7   1  13       61.97       54.92      7.58 o 
  -5   1  13        7.57       25.81      9.04 o 
  -3   1  13       14.67       23.92     12.52 o 
                                                 
